# Supplementary material for: Convergent genomic signatures associated with vertebrate viviparity
Source: BMC Biol. 2024 Feb 8;22:34. doi: 10.1186/s12915-024-01837-w (PMC10854053; doi:10.1186/s12915-024-01837-w)
Supplement: Supplementary file 2 — Additional file 2: Table S1. Reproductive and genomic information for species included in this study. [file 12915_2024_1837_MOESM2_ESM.xlsx]

## Sheet: Table S1
Table S1. Reproductive and genomic information for species included in this study.
Scientific name	Common name	Viviparous	Placental	Accession	BUSCO score	Total length (Gbp)	N50 (bp)	Reference
Alligator mississippiensis1	American alligator	No	No	GCF_000281125.3	C: 98.7%, F: 0.9%, M: 0.4%	2.16	18600682	[37,38]
Amphiprion ocellaris1,2	Clown anemonefish	No	No	GCF_002776465.1	C: 97.4%, F: 1.7%, M: 0.9%	0.88	401715	[39,40]
Anolis carolinensis1	Green anole	No	No	GCF_000090745.1	C: 94.8%, F: 3.9%, M: 1.3%	1.8	150641573	[41,42]
Boa constrictor1,2	Boa constrictor	Yes	No	PRJEB1550	C: 98.3%, F: 1.7%, M: 0.0%	1.44	4505203	[43]
Brotula barbata1,2	Bearded brotula	No	No	GCA_900303265.1	C: 94.0%, F: 4.3%, M: 1.7%	0.49	45753	[44,45]
Carcharodon carcharias1	White shark	Yes	No	GCA_003604245.1	C: 95.3%, F: 2.6%, M: 2.1%	3.92	2991981	[46,47]
Chiloscyllium plagiosum1	Whitespotted bamboo shark	No	No	GCF_004010195.1	C: 93.5%, F: 4.3%, M: 2.2%	3.56	73167256	[48,49]
Cottoperca gobio1	Channel bull blenny	No	No	GCF_900634415.1	C: 88.0%, F: 1.7%, M: 10.3%	6.09	25156145	[50,51]
Crossosalarias macrospilus1,2	Onespot blenny	No	No	PRJNA1066408	C: 66.1%, F: 17.2%, M: 16.7%	0.57	36885	[52]
Crotalus viridis1	Prairie rattlesnake	Yes	No	GCA_003400415.2	C: 86.3%, F: 8.2%, M: 5.5%	0.13	179897795	[53,54]
Esox Lucius1	Nothern pike	No	No	GCA_004634155.1	C: 98.7%, F: 0.9%, M: 0.4%	0.92	37550661	[55,56]
Fundulus heteroclitus1,2	Mummichog	No	No	GCF_011125445.2	C: 98.7%, F: 0.0%, M: 1.3%	1.2	39340135	[57]
Gadus morhua1	Atlantic cod	No	No	GCF_902167405.1	C: 96.6%, F: 1.7%, M:1.7%	0.67	28732775	[58,59]
Gallus gallus1	Chicken	No	No	GCF_016699485.2	C: 99.1%, F: 0.9%, M: 0.0%	1.05	90861225	[60,61]
Gasterosteus aculeatus1	Three-spined stickleback	No	No	GCF_016920845.1	C: 98.7%, F: 0.9%, M: 0.4%	0.47	20445003	[62,63]
Gracilinanus agilis1	Agile grace mouse opossum	Yes	Yes	GCF_016433145.1	C: 97.8%, F: 1.3%, M: 0.9%	3.7	683521856	[64,65]
Heteroclinus perspicillatus1,2	Common weedfish	Yes	No	PRJNA1066408	C: 83.7%, F: 6.9%, M: 9.4%	0.52	36182	[52]
Hippoglossus stenolepis1	Pacific halibut	No	No	GCF_013339905.1	C: 99.6%, F: 0.0%, M: 0.4%	0.59	24985257	[66]
Homo sapiens1,2	Human	Yes	Yes	GCF_000001405.39	C: 99.6%, F: 0.0%, M: 0.4%	3.27	145138636	[67,68]
Hydrophis curtus1	Shaw’s sea snake	Yes	No	GCA_019472885.1	C: 97.0%, F: 2.1%, M: 0.9%	1.96	266229956	[69,70]
Hyporhamphus melanochir1,2	Halfbeak garfish	No	No	PRJNA1066408	C: 90.5%, F: 7.3%, M: 2.2%	0.88	45004	[52]
Lateolabrax maculatus1	Spotted sea bass	No	No	GCA_004023545.1	C: 79.0%, F: 0.4%, M: 20.6%	0.52	22343975	[71,72]
Latimeria chalumnae1,2	West Indian Ocean coelacanth	Yes	No	GCF_000225785.1	C: 96.1%, F: 3.4%, M: 0.5%	2.86	924513	[7374]
Lucifuga dentata1,2	Toother Cuban cusk-eel	Yes	No	GCA_014773175.1	C: 91.8%, F: 6.4%, M: 1.8%	0.63	121765	[75,76]
Naja naja1	Indian cobra	No	No	GCA_009733165.1	C: 97.9%, F: 2.1%, M: 0.0%	1.77	224088900	[77,78]
Nematolebias whitei1	Rio perlfish	No	No	GCF_014905685.2	C: 95.7%, F: 2.6%, M: 1.7%	1.22	49984095	[79,80]
Notechis scutatus1,2	Mainland tiger snake	Yes	No	GCF_900518725.1	C: 91.4%, F: 6.0%, M: 2.6%	1.67	5997050	[81]
Orechromis niloticus1	Nile tilapia	No	No	GCF_001858045.2	C: 99.1%, F: 0.9%, M: 0.0%	1.01	38839487	[82,83]
Ornithorhynchus anatinus1,2	Platypus	No	No	GCF_004115215.2	C: 97.4%, F: 2.1%, M: 0.5%	1.86	83338043	[84,85]
Oryzias latipes1	Japanese medaka	No	No	GCF_002234675.1	C: 96.1%, F: 0.9%, M: 3.0%	0.73	31218526	[86,87]
Phanerodon vacca1,2	Surfperch	Yes	No	PRJNA1066408	C: 94.0%, F: 3.4%, M: 2.6%	0.64	11720749	[52]
Podarcis muralis1,2	Common wall lizard	No	No	GCF_004329235.1	C: 98.8%, F: 0.4%, M: 0.8%	1.51	92398148	[88,89]
Poecilia reticulata1,2	Guppy	Yes	No	GCA_904066995.1	C: 91.4%, F: 2.6%, M: 6.0%	0.7	32826315	[90,91]
Protopterus annectens1,2	West African lungfish	No	No	GCF_019279795.1	C: 95.4%, F: 2.5%, M: 2.2%	40.05	1974114035	[92,93]
Pseudonaja textilis1,2	Eastern brown snake	No	No	GCF_900518735.1	C: 95.7%, F: 3.0%, M: 1.3%	1.59	14685528	[94]
Pterois antennata1,2	Spotfin lionfish	No	No	PRJNA1066408	C: 96.6%, F: 3.0%, M: 0.4%	0.85	159721	[52]
Python bivittatus1,2	Burmese python	No	No	GCF_000186305.1	C: 94.0%, F: 5.2%, M: 0.8%	1.44	213970	[95,96]
Rhincodon typus1,2	Whale shark	Yes	No	GCA_021869965.1	C: 84.9%, F: 11.6%, M: 3.5%	2.88	70796938	[97,98]
Sceloporus undulatus1	Fence lizard	No	No	GCF_019175285.1	C: 97.8%, F: 1.3%, M: 0.9%	1.91	275632209	[99,100]
Sebastes schlegelii1,2	Korean rockfish	Yes	Yes	GCA_014673565.1	C: 97.4%, F: 0.4%, M: 2.2%	0.85	35656622	[101,102]
Shinisaurus crocodiluris1,2	Chinese crocodile lizard	Yes	No	GCA_021292165.1	C: 99.6%, F: 0.4%, M: 0.0%	2.19	296945371	[103,104]
Stegastes partitus1	Bicolor damselfish	No	No	GCF_000690725.1	C: 96.6%, F: 2.6%, M: 0.8%	0.8	411659	[105]
Stegostoma fasciatum1,2	Zebra shark	No	No	GCA_022316705.1	C: 94.4%, F: 3.4%, M: 2.2%	2.77	76588082	[97,98]
Tachyglossus aculeatus1	Australian echidna	No	No	GCA_015598185.1	C: 80.7%, F: 9.0%, M: 10.3%	2.17	38566698	[85,106]
Thamnophis sirtalis1	Common garter snake	Yes	No	GCF_001077635.1	C: 71.2%, F: 13.7%, M: 15.1%	1.42	647592	[107]
Thunnus albacares1	Yellowfin tuna	No	No	GCF_914725855.1	C: 99.6%, F: 0.0%, M: 0.4%	0.79	34,622,995	[108]
Varanus komodoensis1,2	Komodo dragon	No	No	GCF_004798865.1	C: 98.3%, F: 1.3%, M: 0.4%	1.51	23831982	[109,110]
Xenotoca eiseni1,2	Redtail splitfin	Yes	Yes	PRJNA1066408	C: 85.4%, F: 11.2%, M: 3.4%	1.06	31190	[52]
Xiphophorus helleri1	Green swordtail	Yes	No	GCF_003331165.1	C: 98.3%, F: 1.3%, M: 0.4%	0.73	32404057	[111,112]
Zenarchopterus caudovittatus1,2	Longjaw river garfish	Yes	No	PRJNA1066408	C: 93.1%, F: 5.2%, M: 1.7%	0.67	53334	[52]
Zootoca vivipara1,2	Common lizard	Yes	No	GCF_011800845.1	C: 97.5%, F: 1.7%, M: 0.8%	0.13	92810032	[113,114]
1‘Extended’ dataset
2‘Default’ dataset
