# Supplementary material for: Convergent genomic signatures associated with vertebrate viviparity
Source: BMC Biol. 2024 Feb 8;22:34. doi: 10.1186/s12915-024-01837-w (PMC10854053; doi:10.1186/s12915-024-01837-w)
Supplement: Supplementary file 5 — Additional file 5: Table S2. Correlation between protein family size and viviparity. [file 12915_2024_1837_MOESM5_ESM.xlsx]

## Sheet: Table S2
Table S2. Correlation between protein family size and viviparity.
Protein family	P-value1	l-95% CI2	u-95% CI2
AtuA	0.037	-0.51	-0.04
COX7C	0.033	0.06	0.9
DDHD	0.006	-0.33	-0.07
DNA_primase_S	0.021	0.03	0.51
DUF4139	0.00067	0.18	0.76
DUF4218	0.011	-2.55	-0.19
DUF4413	0.0065	-3.88	-0.71
Glyco_hydro_17	0.024	0.51	4.82
IIGP	0.045	-0.72	-0.04
LRRFIP	0.029	-0.41	-0.04
Plavaka	0.031	-4.91	-0.11
RasGEF_N	0.042	-0.5	-0.07
Sde2_N_Ubi	0.019	0.04	0.52
Troponin	0.037	-0.97	-0.08
Vit_b.sht_shell	0.031	-0.53	-0.02
1Determined using a phylogenetic generalized linear mixed model
2Determined using a Bayesian multilevel model
