# Supplementary material for: Convergent genomic signatures associated with vertebrate viviparity
Source: BMC Biol. 2024 Feb 8;22:34. doi: 10.1186/s12915-024-01837-w (PMC10854053; doi:10.1186/s12915-024-01837-w)
Supplement: Supplementary file 8 — Additional file 8: Table S3. Alignment statistics for whole-genome alignments generated using different alignment methods. [file 12915_2024_1837_MOESM8_ESM.xlsx]

## Sheet: Table S3
Table S3. Alignment statistics for whole-genome alignments generated using different alignment methods.
Seeding scheme	Reference genome	No. alignment blocks	Length (bp)	Gaps (count; bp)	Gaps (%)
MAM8	H. sapiens	8847	2465270	10539986	6.32
NEAR	H. sapiens	2586	1055122	6035931	4.72
YASS	H. sapiens	8480	2336263	9907801	6.36
MAM8	A. calva	11858	3372640	17217165	5.48
MAM8	P. marinus	1901	381053	338984	31.47
